# Supplementary material for: Transcriptomic biomarkers of the response of hospitalized geriatric patients with infectious diseases
Source: Immun Ageing. 2010 Aug 17;7:9. doi: 10.1186/1742-4933-7-9 (PMC2933667; doi:10.1186/1742-4933-7-9)
Supplement: Additional file 1 — Table S1 - Gene symbol, gene name and GenBank accession number of all transcripts which abundance was determined in this study. A specific technology of low-density DNA arrays was used to study, in peripheral blood mononuclear cells, the relative abundance of 135 transcripts species involved in immunosenescence, inflammation and stress response plus 13 housekeeping genes. The list of the corresponding genes in given in this additional file. [file 1742-4933-7-9-S1.XLS]

## Sheet: Feuil1
Gene Symbol	Gene Name	Accession Number
ACTB	Actin, beta	NM_001101.2
ADAM1	ADAM metallopeptidase domain 1 (fertilin alpha) pseudogene	Y09232.1
ALDOA	Aldolase A, fructose-bisphosphate	NM_000034.1
APOB	Apolipoprotein B (including Ag(x) antigen)	NM_000384.1
APOE	Apolipoprotein E	M12529.1
BAX	BCL2-associated X protein	NM_004324.1
BCL2	B-cell CLL/lymphoma 2	NM_000633.1
BCL2L1	BCL2-like 1	NM_001191.1
CASP7	Caspase 7, apoptosis-related cysteine peptidase	NM_001227.2
CASP8	Caspase 8, apoptosis-related cysteine peptidase	X98172.1
CCL5	Chemokine (C-C motif) ligand 5	NM_002985.1
CCNH	Cyclin H	NM_001239.2
CD28	CD28 antigen (Tp44)	NM_006139.1
CD40	CD40 antigen (TNF receptor superfamily member 5)	NM_152854.1
CD40LG	CD40 ligand (TNF superfamily, member 5, hyper-IgM syndrome)	NM_000074.1
CD69	CD69 antigen (p60, early T-cell activation antigen)	NM_001781.1
CD80	CD80 antigen (CD28 antigen ligand 1, B7-1 antigen)	NM_005191.1
CD86	CD86 antigen (CD28 antigen ligand 2, B7-2 antigen)	NM_006889.1
CKB	Creatine kinase, brain	M16364.1
CLU	Clusterin	J02908.1
COL15A1	Collagen, type XV, alpha 1	NM_001855.1
COL6A2	Collagen, type VI, alpha 2	NM_058175.1
CSF2	Colony stimulating factor 2 (granulocyte-macrophage)	M11220.1
CST6	Cystatin E/M	U62800.1
CTGF	Connective tissue growth factor	U14750.1
CTLA4	Cytotoxic T-lymphocyte-associated protein 4	NM_005214.2
CTSD	Cathepsin D (lysosomal aspartyl peptidase)	M11233.1
CTSH	Cathepsin H	NM_004390.1
CTSS	Cathepsin S	M90696.1
CTSZ	Cathepsin Z	AF136273.1
DDIT3	DNA-damage-inducible transcript 3	S40706.1
DNAJB1	DnaJ (Hsp40) homolog, subfamily B, member 1	D49547.1
E2F1	E2F transcription factor 1	NM_005225.1
E2F5	E2F transcription factor 5, p130-binding	U31556.1
EGR3	Early growth response 3	NM_004430.1
EIF4A1	Eukaryotic translation initiation factor 4A, isoform 1	NM_001416.1
ELN	Elastin (supravalvular aortic stenosis, Williams-Beuren syndrome)	NM_000501.1
FAS	Fas (TNF receptor superfamily, member 6)	NM_000043.3
FASLG	Fas ligand (TNF superfamily, member 6)	NM_000639.1
FLT1	Fms-related tyrosine kinase 1	NM_002019.2
FOS	V-fos FBJ murine osteosarcoma viral oncogene homolog	NM_005252.2
FOXP3	Forkhead box P3	NM_014009.2
FYN	FYN oncogene related to SRC, FGR, YES	NM_153048.1
G6PD	Glucose-6-phosphate dehydrogenase	NM_000402.1
GAA	Glucosidase, alpha; acid (Pompe disease, glycogen storage disease type II)	NM_000152.2
GAPDH	Glyceraldehyde-3-phosphate dehydrogenase	NM_002046.2
GPX1	Glutathione peroxidase 1	M21304.1
GRB2	Growth factor receptor-bound protein 2	NM_002086.1
HBEGF	Heparin-binding EGF-like growth factor	M60278.1
HDAC2	Histone deacetylase 2	NM_001527.1
HDAC7A	Histone deacetylase 7A	NM_016596.2
HK1	Hexokinase 1	M75126.1
HMOX1	Heme oxygenase (decycling) 1	NM_002133.1
HPRT1	Hypoxanthine phosphoribosyltransferase 1 (Lesch-Nyhan syndrome)	NM_000194.1
HSP90AA1	Heat shock protein 90kDa alpha (cytosolic), class A member 1	X15183.1
HSPA4	Heat shock 70kDa protein 4	AB023420.1
HSPA6	Heat shock 70kDa protein 6 (HSP70B')	NM_002155.1
HSPB1	Heat shock 27kDa protein 1	AB020027.1
ICAM1	Intercellular adhesion molecule 1 (CD54), human rhinovirus receptor	J03132.1
IFNG	Interferon, gamma	X13274.1
IGF1	Insulin-like growth factor 1 (somatomedin C)	X57025.1
IGF1R	Insulin like growth factor 1 receptor	NM_000875.2
IGFBP2	Insulin-like growth factor binding protein 2, 36kDa	M35410.1
IGFBP3	Insulin-like growth factor binding protein 3	X64875.1
IGFBP5	Insulin-like growth factor binding protein 5	M65062.1
IL10	Interleukin 10	NM_000572.1
IL10RA	Interleukin 10 receptor, alpha	NM_001558.2
IL10RB	Interleukin 10 receptor, beta	NM_000628.3
IL11	Interleukin 11	NM_000641.1
IL11RA	Interleukin 11 receptor, alpha	NM_004512.1
IL12A	Interleukin 12A	M65291.1
IL15	Interleukin 15	NM_000585.1
IL1A	Interleukin 1, alpha	NM_000575.1
IL1B	Interleukin 1, beta	M15330.1
IL1R1	Interleukin 1 receptor, type I	NM_000877.2
IL1R2	Interleukin 1 receptor, type II	U74649.1
IL1RN	Interleukin 1 receptor antagonist	X52015.1
IL2	Interleukin 2	U25676.1
IL2RA	Interleukin 2 receptor, alpha	NM_000417.1
IL3	Interleukin 3 (colony-stimulating factor, multiple)	M20137.1
IL4	Interleukin 4	NM_000589.1
IL4R	Interleukin 4 receptor	NM_000418.1
IL6	Interleukin 6 (interferon, beta 2)	NM_000600.1
IL6R	Interleukin 6 receptor	NM_000565.1
IL8	Interleukin 8	NM_000584.1
JUND	Jun D proto-oncogene	NM_005354.2
K-ALPHA-1	Alpha-tubulin ubiquitous	NM_006082.1
LAT	Linker for activation of T cells	NM_014387.2
LCK	Lymphocyte-specific protein tyrosine kinase	NM_005356.2
LTA	Lymphotoxin alpha (TNF superfamily, member 1)	NM_000595.2
MAP2K1	Mitogen-activated protein kinase kinase 1	NM_002755.2
MAP2K2	Mitogen activated protein kinase kinase 2	NM_030662.2
MAP2K4	Mitogen-activated protein kinase kinase 4	NM_003010.1
MAPK8	Mitogen-activated protein kinase 8	L26318.1
MAPK9	Mitogen activated protein kinase 9	U09759.1
MAX	MYC associated factor X	NM_002382.2
MDH1	Malate dehydrogenase 1, NAD (soluble)	NM_005917.1
MDM2	Mdm2, transformed 3T3 cell double minute 2, p53 binding protein (mouse)	NM_002392.2
MKI67	Antigen identified by monoclonal antibody Ki-67	NM_002417.2
MYBL2	V-myb myeloblastosis viral oncogene homolog (avian)-like 2	X13293.1
MYCBP	C-myc binding protein	NM_012333.2
PLAT	Plasminogen activator tissue	NM_000930.2
PPIE	Peptidylprolyl isomerase E (cyclophilin E)	AF042385.1
PRDX6	Peroxiredoxin 6	NM_004905.1
PSMA2	Proteasome (prosome, macropain) subunit, alpha type, 2	NM_002787.1
PSMA3	Proteasome (prosome, macropain) subunit, alpha type, 3	NM_002788.1
PSMB10	Proteasome (prosome, macropain) subunit, beta type, 10	NM_002801.2
PSMB8	Proteasome (prosome, macropain) subunit, beta type, 8 (large multifunctional peptidase 7)	U17496.1
PSMB9	Proteasome (prosome, macropain) subunit, beta type, 9 (large multifunctional peptidase 2)	X62741.1
PSMC6	Proteasome (prosome, macropain) 26S subunit, non-ATPase, 6	NM_002806.1
PSMD1	Proteasome (prosome, macropain) 26S subunit, non-ATPase, 1	NM_002807.1
PSMD11	Proteasome (prosome, macropain) 26S subunit, non-ATPase, 11	AB003102.1
PSMD12	Proteasome (prosome, macropain) 26S subunit, non-ATPase, 12	NM_002816.1
PTGS1	Prostaglandin-endoperoxide synthase 1 (prostaglandin G/H synthase and cyclooxygenase)	NM_000962.2
PTGS2	Prostaglandin-endoperoxide synthase 2 (prostaglandin G/H synthase and cyclooxygenase)	NM_000963.1
PTPRC	Protein tyrosine phosphatase, receptor type, C	NM_002838.2
PTPRC (EXON4)	Protein tyrosine phosphatase, receptor type, C	NM_002838.2
PTPRC (EXON6)	Protein tyrosine phosphatase, receptor type, C	NM_002838.2
RAG1	Recombination activating gene 1	NM_000448.1
RAG2	Recombination activating gene 2	NM_000536.1
RPL13A	Ribosomal protein L13a	X56932.1
RPS9	Ribosomal protein S9	NM_001013.2
SDS	Serine dehydratase	NM_006843.1
SERPINB2	Serpin peptidase inhibitor, clade B (ovalbumin), member 2	J02685.1
SERPINE1	Serpin peptidase inhibitor, clade E (nexin, plasminogen activator inhibitor type 1), member 1	M14083.1
SHC1	SHC (Src homology 2 domain containing) transforming protein 1	U73377.1
SMAD1	SMAD, mothers against DPP homolog 1 (Drosophila)	U59423.1
SOD2	Superoxide dismutase 2, mitochondrial	NM_000636.1
SRI	Sorcin	NM_003130.1
STAT5A	Signal transducer and activator of transcription 5A	L41142.1
TBXA2R	Thromboxane-A2-receptor	D38081.1
TERC	Telomerase RNA component	U86046.1
TERF1	Telomeric repeat binding factor (NIMA-interacting) 1	U40705.1
TERT	Telomerase-reverse transcriptase	AF018167.1
TFRC	Transferrin receptor (p90, CD71)	NM_003234.1
TGFA	Transforming growth factor, alpha	NM_003236.1
TGFB1	Transforming growth factor, beta 1 (Camurati-Engelmann disease)	NM_000660.1
TGFBR2	Transforming growth factor, beta receptor II (70/80kDa)	D50683.1
TIMP1	TIMP metallopeptidase inhibitor 1	NM_003254.1
TIMP2	TIMP metallopeptidase inhibitor 2	NM_003255.2
TNF	Tumor necrosis factor (TNF superfamily, member 2)	NM_000594.1
TNFRSF1A	Tumor necrosis factor receptor superfamily, member 1A	NM_001065.2
TNFRSF1B	Tumor necrosis factor receptor superfamily, member 1B	NM_001066.1
TP53	Tumor protein p53 (Li-Fraumeni syndrome)	AF307851.1
UBE2V1	Ubiquitin-conjugating enzyme E2 variant1	NM_003349.3
VAV1	Vav 1 oncogene	NM_005428.2
VEGFC	Vascular endothelial growth factor C	NM_005429.2
YWHAZ	Tyrosine 3-monooxygenase/tryptophan 5-monooxygenase activation protein, zeta polypeptide	M86400.1
